# Supplementary material for: Using Pupillometry to Assess the Atypical Pupillary Light Reflex and LC-NE System in ASD
Source: Behav Sci (Basel). 2018 Nov 21;8(11):108. doi: 10.3390/bs8110108 (PMC6262612; doi:10.3390/bs8110108)
Supplement: Supplementary file 1 [file behavsci-08-00108-s001.zip]

Archive with 1 entries (1 files):
- Table 1 PLR lit review behavsci-372881.docx
